# Supplementary material for: HCA (2-Hydroxy-Docosahexaenoic Acid) Induces Apoptosis and Endoplasmic Reticulum Stress in Pancreatic Cancer Cells
Source: Int J Mol Sci. 2022 Aug 31;23(17):9902. doi: 10.3390/ijms23179902 (PMC9456069; doi:10.3390/ijms23179902)
Supplement: Supplementary file 1 [file ijms-23-09902-s001.zip]

Archive with 1 entries (1 files):
- ijms-1825660-supplementary.pdf
